# Supplementary material for: Safety Evaluation of Lab-Made Clinoptilolite: 90-Day Repeated Dose Toxicity Study in Sprague Dawley Rats and a Battery of In Vitro and In Vivo Genotoxicity Tests
Source: Toxics. 2026 Jan 28;14(2):122. doi: 10.3390/toxics14020122 (PMC12944921; doi:10.3390/toxics14020122)
Supplement: Supplementary file 1 [file toxics-14-00122-s001.zip]

Archive with 1 entries (1 files):
- toxics-4062004-supplementary.pdf
